# Supplementary material for: Genome-wide survey and identification of AP2/ERF genes involved in shoot and leaf development in Liriodendron chinense
Source: BMC Genomics. 2021 Nov 8;22:807. doi: 10.1186/s12864-021-08119-7 (PMC8576965; doi:10.1186/s12864-021-08119-7)
Supplement: Supplementary file 1 — Additional file 1: Table S1. List of the 104 AP2/ERF genes identified in L. chinense. [file 12864_2021_8119_MOESM1_ESM.xlsx]

## Sheet: Table S1
Table S1. List of the104 AP2/ERF genes identified in Liriodendron Chinense
Group		Gene	Gene ID	Gene length(bp)	Protein length(aa)	Mw(KDa)	pI	Location	Domain	Homologous	E-value	Similarity	Localization
Group I（A-6）	DREB	LcERF1	Unigene40981_All	786	261	28.9855	9.22	Scaffold211	AP2(1)	AT1G64380.1	9e-48	157	Nuclear
Group I（A-6）	DREB	LcERF2	Lchi03057	987	328	36.0542	6.32	Scaffold506	AP2(1)	AT1G78080.1	7e-79	241	Nuclear
Group I（A-6）	DREB	LcERF3	Lchi07965	978	325	35.9858	5.22	Scaffold708	AP2(1)	AT2G20880.1	7e-54	176	Nuclear
Group I（A-6）	DREB	LcERF4	Lchi07966	1686	561	61.9663	5.74	Scaffold708	AP2(1)	AT2G20880.1	5e-54	182	Nuclear
Group I（A-6）	DREB	LcERF5	Lchi22931	1299	432	47.6656	8.26	Scaffold1519	AP2(1)	AT4G13620.1	9e-45	155	Nuclear
Group I（A-6）	DREB	LcERF6	Lchi09796	951	316	34.9532	5.45	Scaffold2048	AP2(1)	AT4G39780.1	4e-75	229	Nuclear
Group I（A-6）	DREB	LcERF7	Lchi16995	1287	428	47.492	9.34	Scaffold3097	AP2(1)	AT1G64380.1	1e-61	196	Nuclear
Group II（A-5）	DREB	LcERF8	Lchi23250	459	152	17.056	9.45	Scaffold142	AP2(1)	AT2G23340.1	2e-49	154	Nuclear
Group II（A-5）	DREB	LcERF9	Lchi16170	582	193	20.4828	5.24	Scaffold408	AP2(1)	AT1G22810.1	4e-36	119	Nuclear
Group II（A-5）	DREB	LcERF10	Unigene12650_All	567	188	20.754	4.95	Scaffold416	AP2(1)	AT1G19210.1	2e-52	162	Cytoplasmic
Group II（A-5）	DREB	LcERF11	Lchi16911	600	199	22.3447	8.72	Scaffold480	AP2(1)	AT2G23340.1	2e-49	155	Nuclear
Group II（A-5）	DREB	LcERF12	Unigene40401_All	558	185	20.7489	5.28	Scaffold525	AP2(1)	AT1G19210.1	9e-43	137	Cytoplasmic
Group II（A-5）	DREB	LcERF13	Unigene20830_All	561	186	20.7069	9.04	Scaffold836	AP2(1)	AT4G31060.1	2e-38	127	Nuclear
Group III（A-1）	DREB	LcERF14	Lchi11957	675	224	24.7151	6.84	Scaffold345	AP2(1)	AT5G51990.1	3e-72	216	Nuclear
Group III（A-1）	DREB	LcERF15	Lchi04946	708	235	25.6729	6.13	Scaffold530	AP2(1)	AT5G51990.1	3e-73	219	chloroplast
Group III（A-1）	DREB	LcERF16	Lchi04947	888	295	32.6576	6.95	Scaffold530	AP2(1)	AT5G51990.1	2e-76	230	Nuclear
Group III（A-1）	DREB	LcERF17	CL2522.Contig2_All	672	223	24.5224	5.99	Scaffold530	AP2(1)	AT4G25470.1	2e-73	219	Nuclear
Group III（A-1）	DREB	LcERF18	CL10877.Contig3_All	672	223	24.6816	5.52	Scaffold530	AP2(1)	AT5G51990.1	1e-66	202	Nuclear
Group III（A-1）	DREB	LcERF19	Unigene6126_All	636	211	23.4891	6.24	Scaffold530	AP2(1)	AT4G25470.1	2e-63	193	Nuclear
Group III（A-1）	DREB	LcERF20	Lchi33109	690	229	25.2034	5.2	Scaffold1203	AP2(1)	AT4G25470.1	6e-70	210	Nuclear
Group III（A-1）	DREB	LcERF21	Lchi33111	684	227	25.1634	6.12	Scaffold1203	AP2(1)	AT4G25470.1	7e-73	218	Nuclear
Group III（A-1）	DREB	LcERF22	Lchi34895	1542	513	56.8389	5.17	Scaffold1374	AP2(1)	AT5G51990.1	5e-58	188	chloroplast
Group III（A-1）	DREB	LcERF23	Lchi29925	1278	425	46.9971	4.89	Scaffold1675	AP2(1)	AT5G51990.1	6e-54	175	Nuclear
Group III（A-4）	DREB	LcERF24	Lchi08587	1263	420	47.1003	9.21	Scaffold39	AP2(1)	AT1G01250.1	3e-48	159	Nuclear
Group III（A-4）	DREB	LcERF25	CL5589.Contig2_All	612	203	21.7833	5.36	Scaffold345	AP2(1)	AT5G52020.1	1e-56	176	chloroplast
Group III（A-4）	DREB	LcERF26	Unigene11386_All	636	211	23.374	5.42	Scaffold432	AP2(1)	AT2G44940.1	4e-66	202	Nuclear
Group III（A-4）	DREB	LcERF27	CL5589.Contig1_All	741	246	26.3713	4.72	Scaffold530	AP2(1)	AT5G52020.1	3e-52	166	Nuclear
Group III（A-4）	DREB	LcERF28	Lchi00950	654	217	23.5815	5.48	Scaffold723	AP2(1)	AT5G11590.1	1e-65	199	Nuclear
Group III（A-4）	DREB	LcERF29	Lchi01616	303	100	11.482	9.25	Scaffold1191	AP2(1)	AT1G71450.1	4e-41	130	Nuclear
Group III（A-4）	DREB	LcERF30	Unigene5530_All	759	252	27.9825	8.6	Scaffold1191	AP2(1)	AT4G32800.1	5e-36	123	Nuclear
Group III（A-4）	DREB	LcERF31	Lchi32377	630	210	23.128	8.93	Scaffold1289	AP2(1)	AT1G01250.1	5e-51	160	Nuclear
Group III（A-4）	DREB	LcERF32	Lchi26370	582	193	20.2507	4.75	Scaffold1364	AP2(1)	AT2G36450.1	5e-53	164	chloroplast
Group III（A-4）	DREB	LcERF33	Lchi08922	735	244	26.7769	5.07	Scaffold3419	AP2(1)	AT5G11590.1	5e-64	196	Nuclear
Group IV（A-3）	DREB	LcERF34	Lchi28169	1257	418	45.3543	6.16	Scaffold654	AP2(1)	AT2G40220.1	3e-42	147	Nuclear
Group IV（A-2）	DREB	LcERF35	Lchi23878	426	141	15.5053	9.67	Scaffold1043	AP2(1)	AT2G40340.1	6e-39	130	Nuclear
Group IV（A-2）	DREB	LcERF36	Lchi22387	690	229	25.8658	4.94	Scaffold1263	AP2(1)	AT3G57600.1	3e-46	151	Nuclear
Group IV（A-2）	DREB	LcERF37	Lchi13652	1290	429	47.4859	5.07	Scaffold1315	AP2(1)	AT2G40340.1	5e-60	195	Peroxide
Group IV（A-2）	DREB	LcERF38	Lchi30363	1428	475	53.1507	5.54	Scaffold2365	AP2(1)	AT2G40340.1	3e-49	167	Nuclear
Group IV（A-2）	DREB	LcERF39	Lchi30365	1065	354	39.4221	7.06	Scaffold2365	AP2(1)	AT2G40340.1	2e-46	157	Nuclear
Group IV（A-2）	DREB	LcERF40	Lchi31374	1215	404	45.1043	5.71	Scaffold3032	AP2(1)	AT2G40340.1	8e-49	165	Nuclear
Group IV（A-2）	DREB	LcERF41	Lchi34724	1068	355	39.5354	6.34	Scaffold3708	AP2(1)	AT2G40350.1	2e-45	149	Nuclear
Group V（B-6）	ERF	LcERF42	Lchi10868	2277	758	84.4203	8.96	Scaffold159	AP2(1)	AT5G19790.1	3e-32	120	Nuclear
Group V（B-6）	ERF	LcERF43	Lchi11945	1266	421	47.1362	9.72	Scaffold345	AP2(1)	AT5G19790.1	2e-28	105	Chloroplast
Group V（B-6）	ERF	LcERF44	Lchi25937	552	183	20.4472	9.1	Scaffold1371	AP2(1)	AT5G25190.1	2e-70	208	Mitochondria
Group V（B-6）	ERF	LcERF45	Lchi16637	681	226	25.3197	9.9	Scaffold2432	AP2(1)	AT5G19790.1	5e-29	104	Chloroplast
Group V（B-6）	ERF	LcERF46	Lchi34468	621	206	22.2954	9.35	Scaffold2926	AP2(1)	AT1G15360.1	9e-81	236	Chloroplast
Group V（B-6）	ERF	LcERF47	Lchi05084	411	136	15.629	7.73	Scaffold3476	AP2(1)	AT5G25190.1	3e-50	155	Chloroplast
Group VI（B-5）	ERF	LcERF48	Lchi07311	807	268	30.1418	9.11	Scaffold172	AP2(1)	AT4G27950.1	2e-41	141	Cytoplasmic
Group VI（B-5）	ERF	LcERF49	Lchi22103	1110	369	41.3438	5.5	Scaffold920	AP2(1)	AT4G27950.1	9e-55	179	Chloroplast
Group VI（B-5）	ERF	LcERF50	Lchi17039	1080	359	40.5109	5.41	Scaffold3097	AP2(1)	AT4G27950.1	2e-60	194	Nuclear
Group VII（B-2)	ERF	LcERF51	Lchi02638	933	310	34.4776	5.31	Scaffold416	AP2(1)	AT1G53910.2	3e-49	163	Nuclear
Group VII（B-2)	ERF	LcERF52	Lchi02639	1089	362	40.564	4.92	Scaffold416	AP2(1)	AT1G53910.3	2e-65	208	Nuclear
Group VII（B-2)	ERF	LcERF53	Lchi11452	1152	383	42.4423	5.66	Scaffold525	AP2(1)	AT1G53910.2	2e-64	206	Nuclear
Group VII（B-2)	ERF	LcERF54	Lchi04620	873	290	32.4502	5.48	Scaffold775	AP2(1)	AT3G16770.1	2e-44	147	Nuclear
Group VII（B-2)	ERF	LcERF55	Lchi04621	870	289	32.309	5.46	Scaffold775	AP2(1)	AT3G16770.1	2e-43	145	Chloroplast
Group VII（B-2)	ERF	LcERF56	Lchi04623	711	236	26.4038	6.35	Scaffold775	AP2(1)	AT3G16770.1	7e-51	162	Nuclear
Group VIII（B-1）	ERF	LcERF57	Lchi07083	822	273	30.4101	9.48	Scaffold135	AP2(1)	AT1G50640.1	9e-44	144	Nuclear
Group VIII（B-1）	ERF	LcERF58	Lchi07084	612	203	22.0556	9.21	Scaffold135	AP2(1)	AT1G50640.1	2e-47	151	Chloroplast
Group VIII（B-1）	ERF	LcERF59	Lchi13371	624	207	23.029	7.84	Scaffold1075	AP2(1)	AT1G50640.1	5e-34	117	Nuclear
Group VIII（B-1）	ERF	LcERF60	Lchi11824	1128	375	39.8341	6.59	Scaffold1130	AP2(1)	AT5G13910.1	2e-39	135	Chloroplast
Group VIII（B-1）	ERF	LcERF61	Lchi13392	624	207	22.7959	9.33	Scaffold1763	AP2(1)	AT1G28360.1	5e-40	131	Nuclear
Group VIII（B-1）	ERF	LcERF62	Unigene7795_All	618	205	22.34	9.13	Scaffold1763	AP2(1)	AT5G44210.1	1e-43	141	Nuclear
Group VIII（B-1）	ERF	LcERF63	Lchi31572	543	180	20.0877	9.74	Scaffold1784	AP2(1)	AT1G50640.1	1e-34	117	Nuclear
Group IX（B-3）	ERF	LcERF64	Lchi08484	615	204	22.3294	9.75	Scaffold39	AP2(1)	AT4G17500.1	1e-33	115	Nuclear
Group IX（B-3）	ERF	LcERF65	Lchi09908	951	316	35.4594	5.63	Scaffold79	AP2(1)	AT4G18450.1	6e-41	140	Nuclear
Group IX（B-3）	ERF	LcERF66	Unigene24905_All	513	170	18.5189	9.63	Scaffold79	AP2(1)	AT4G17500.1	8e-34	114	Nuclear
Group IX（B-3）	ERF	LcERF67	Lchi01406	636	211	22.7569	10.22	Scaffold432	AP2(1)	AT4G17500.1	1e-53	167	Nuclear
Group IX（B-3）	ERF	LcERF68	Unigene35921_All	906	301	33.7161	5.29	Scaffold432	AP2(1)	AT5G47230.1	8e-59	187	Nuclear
Group IX（B-3）	ERF	LcERF69	Lchi08172	975	324	34.5504	5.45	Scaffold580	AP2(1)	AT5G47220.1	2e-40	137	Nuclear
Group IX（B-3）	ERF	LcERF70	Lchi07909	525	174	19.6963	8.88	Scaffold708	AP2(1)	AT3G23240.1	8e-60	182	Nuclear
Group IX（B-3）	ERF	LcERF71	Lchi31530	318	105	11.8392	6.14	Scaffold803	AP2(1)	AT3G23240.1	3e-32	108	Cytoplasmic
Group IX（B-3）	ERF	LcERF72	CL9762.Contig1_All	924	307	34.3192	5.43	Scaffold1024	AP2(1)	AT5G47230.1	5e-56	180	Nuclear
Group IX（B-3）	ERF	LcERF73	Lchi05992	753	250	26.5938	8.92	Scaffold1024	AP2(1)	AT5G47220.1	2e-52	167	Nuclear
Group IX（B-3）	ERF	LcERF74	Lchi05993	1053	350	37.5614	9.76	Scaffold1024	AP2(1)	AT5G47220.1	2e-62	196	Nuclear
Group IX（B-3）	ERF	LcERF75	Lchi26525	819	272	30.2582	5.04	Scaffold1934	AP2(1)	AT3G23240.1	5e-58	181	Nuclear
Group IX（B-3）	ERF	LcERF76	Lchi26532	1086	361	40.9164	5.09	Scaffold1934	AP2(1)	AT3G23240.1	4e-63	197	Nuclear
Group X（B-4)	ERF	LcERF77	Lchi28702	930	309	34.2127	6.1	Scaffold54	AP2(1)	AT5G61890.1	1e-33	119	Nuclear
Group X（B-4)	ERF	LcERF78	Unigene10666_All	708	235	25.4371	6.97	Scaffold100	AP2(1)	AT5G13330.1	7e-47	151	Nuclear
Group X（B-4)	ERF	LcERF79	Lchi02215	690	229	25.3872	5.07	Scaffold682	AP2(1)	AT4G34410.1	2e-29	105	Nuclear
Group X（B-4)	ERF	LcERF80	Lchi02216	591	196	21.8576	8.74	Scaffold682	AP2(1)	AT5G13330.1	3e-28	100	Nuclear
Group X（B-4)	ERF	LcERF81	Lchi18461	1212	403	43.1522	5.58	Scaffold943	AP2(1)	AT2G33710.1	2e-36	127	Nuclear
Group X（B-4)	ERF	LcERF82	Lchi11856	387	128	14.4692	9.34	Scaffold1130	AP2(1)	AT5G61890.1	2e-44	142	Nuclear
Group X（B-4)	ERF	LcERF83	Lchi01932	879	292	32.0045	5.42	Scaffold1191	AP2(1)	AT2G33710.1	3e-34	119	Nuclear
Group VI-L（B-6）	ERF	LcERF84	Lchi20453	987	328	37.2461	5.04	Scaffold1167	AP2(1)	AT1G68550.2	2e-29	108	Nuclear
AP2	AP2	LcERF85	Lchi14855	1185	394	44.4644	6.82	Scaffold41	AP2(>=2)	AT3G54320.3	3e-88	271	Nuclear
AP2	AP2	LcERF86	Lchi23120	1218	405	45.3549	9.54	Scaffold192	AP2(>=2)	AT3G54320.3	2e-90	276	Nuclear
AP2	AP2	LcERF87	Lchi16948	1653	550	61.4649	6.75	Scaffold480	AP2(>=2)	AT4G36920.1	1e-123	367	Nuclear
AP2	AP2	LcERF88	Lchi08043	2043	680	74.0623	5.82	Scaffold502	AP2(>=2)	AT5G17430.1	2e-122	374	Nuclear
AP2	AP2	LcERF89	Lchi11241	1128	375	41.3915	5.41	Scaffold503	AP2(>=2)	AT4G36920.1	2e-109	325	Nuclear
AP2	AP2	LcERF90	Lchi28881	1425	474	51.6	7.65	Scaffold509	AP2(>=2)	AT5G17430.1	3e-114	346	Nuclear
AP2	AP2	LcERF91	Lchi06162	1575	524	58.3582	6.17	Scaffold527	AP2(>=2)	AT1G51190.1	3e-177	509	Nuclear
AP2	AP2	LcERF92	Lchi03252	1608	535	58.2248	9.11	Scaffold764	AP2(>=2)	AT5G57390.1	1e-150	441	Chloroplast
AP2	AP2	LcERF93	CL7987.Contig2_All	1719	572	65.3824	9.17	Scaffold805	AP2(>=2)	AT1G51190.1	7e-88	280	Nuclear
AP2	AP2	LcERF94	Unigene5404_All	1473	490	53.5226	8.15	Scaffold2118	AP2(>=2)	AT4G37750.1	3e-142	417	Nuclear
AP2	AP2	LcERF95	Lchi33401	1692	563	61.5357	5.93	Scaffold2225	AP2(>=2)	AT5G17430.1	8e-121	366	Nuclear
AP2	AP2	LcERF96	Lchi13837	1989	662	72.837	6.37	Scaffold2467	AP2(>=2)	AT4G37750.1	2e-161	473	Nuclear
AP2	AP2	LcERF97	CL6967.Contig2_All	981	327	35.869	8.98	Scaffold2956	AP2(>=2)	AT5G10510.1	4e-122	360	Nuclear
AP2	AP2	LcERF98	Unigene39546_All	1407	468	51.0203	7.16	Scaffold3476	AP2(>=2)	AT5G57390.1	2e-153	445	Nuclear
RAV	RAV	LcERF99	Lchi08779	1131	376	42.1215	9.38	Scaffold67	AP2，B3	AT1G13260.1	7e-137	392	Cytoplasmic
RAV	RAV	LcERF100	Lchi02516	1824	607	67.937	5.9	Scaffold100	AP2，B3	AT1G51120.1	3e-96	295	plastosome
RAV	RAV	LcERF101	Lchi02519	1287	428	47.865	6.31	Scaffold100	AP2，B3	AT1G50680.1	3e-94	284	Nuclear
RAV	RAV	LcERF102	Lchi15640	1065	354	39.9521	6.69	Scaffold1242	AP2，B3	AT1G68840.1	1e-76	236	Nuclear
RAV	RAV	LcERF103	Lchi23744	1086	361	40.2745	9.07	Scaffold1330	AP2，B3	AT1G13260.1	3e-135	387	Nuclear
Soloist	Soloist	LcERF104	Lchi32356	708	235	26.8592	9.73	Scaffold3563	AP2(1)	AT4G13040.1	4e-47	152	Nuclear
