# Supplementary material for: Genome-wide survey and identification of AP2/ERF genes involved in shoot and leaf development in Liriodendron chinense
Source: BMC Genomics. 2021 Nov 8;22:807. doi: 10.1186/s12864-021-08119-7 (PMC8576965; doi:10.1186/s12864-021-08119-7)
Supplement: Supplementary file 2 — Additional file 2: Table S2. List of primer sequences in this study. [file 12864_2021_8119_MOESM2_ESM.xlsx]

## Sheet: Table S2
Table S2. List of primer sequences in this study
Primer name	Sequences
Primer sequences for amplifing the full ORF
LcERF94_F	AATGATTGGGATTCCTTGCAAC
LcERF94_R	TCCTTTGTCACCCACTAACACC
LcERF96_F	GATGTCTCGCTGAAGATCTCC
LcERF96_R	CAATCTCCCCACTATCAGCTAC
LcERF98_F	ATTTTCGCCATTAATATTCCCAA
LcERF98_R	CCCTTGTCATTCATACCCTT
Primer sequences for RT- qPCR
LcERF58_qF	GGAGCGACTGCGACTCTTC
LcERF58_qR	TTGCGGAACGACGAAGAAG
LcERF63_qF	CGGCAGCTTCCAGAACCATC
LcERF63_qR	TCTTCTCCTGCTCGTTTCTCAC
LcERF94_qF	AACGAATCATGGCAAGCAGT
LcERF94_qR	CCATCTTCCAATCCGAACAAGC
LcERF96_qF	AAAACAATGTGGGTTCGGAT
LcERF96_qR	ATGCCGATAAGATCATGTAGAGC
LcERF98_qF	TCGGAATCCTCATCATCGGACA
LcERF98_qR	TTTGCAATGCTAGTAGGGACCA
Primer sequences for construct vector
LcERF94_SF	gagaacacgggggactctagaATGAAGGCCATGAATGATAATGATA
LcERF94_SR	gcccttgctcaccatggatccAGCATCATTCCAAGCAGCAAA
LcERF96_SF	gagaacacgggggactctagaATGAAGCCCATGAACACCAATAA
LcERF96_SR	gcccttgctcaccatggatccAGTATCAGTCCAAGCAGCAAACAG
LcERF98_SF	gagaacacgggggactctagaATGCACTCTTCTCAGAACTGGCT
LcERF98_SR	gcccttgctcaccatggatccTTCCATTCCGAAAATGGGTG
